# Supplementary material for: Controlling heterologous protein synthesis through a plant RNA ThermoSwitch
Source: Plant Methods. 2026 Mar 30;22:61. doi: 10.1186/s13007-026-01517-6 (PMC13353011; doi:10.1186/s13007-026-01517-6)
Supplement: Supplementary file 2 — Supplementary Material 2: Supplementary Table: 5′ UTR and primer sequences. [file 13007_2026_1517_MOESM2_ESM.xlsx]

## Sheet: 5′ UTR sequences and primers
5′ UTR	5′-UTR sequence
5S0	TTTAAGAGACGCAACCACAACGCTCTAACGCAATCAATCTACATTATATTAAACGTCTCTAAAA
PIF7 full	TTTACTGTGATTGTCAAGAGTTTGAACACACAAAGAAGAAAGAAGAACTCAACATTTCAAGCAAGAAGAAAGAGAGAAGAGAGAAGGTCCAATAATAGAGAGAACAAAAAAAAAGAGAGCTTAATTGTCAGTTTATTCTCTGCAAACGTGCGGCCTAAGTAACACTAAAA
PIF7 full, strengthened hairpin	TTTACTGTGATTGTCAAGAGTTTGAACACACAAAGAAGAAAGAAGAACTCAACATTTCAAGCAAGAAGAAAGAGAGAAGAGAGAAGGTCCAATAATAGAGAGAACAAAAAAAAAGCGCGCCGCCTTGTCAGTGGCGGCGCGGCAAACGTGCGGCCTAAGTAACACTAAAA
5S0 + PIF7 ThermoSwitch	TTTACAACCACAACGCTCTAACGCAATCAATCTACATTATATTAAAAAGAGAGCTTAATTGTCAGTTTATTCTCTGCAAACGTGCGGCCTAAGTAAAAA
primer	primer sequence
35e_SacI_fw	AGGGAGCTCTGATCACTGAGCATCG
NOS-term_SacI_rv	AAAGAGCTCAATCGCAACAGCTATGACCATGATTACGC
